# Supplementary material for: A Maximum Flow-Based Approach to Prioritize Drugs for Drug Repurposing of Chronic Diseases
Source: Life (Basel). 2021 Oct 20;11(11):1115. doi: 10.3390/life11111115 (PMC8625622; doi:10.3390/life11111115)
Supplement: Supplementary file 1 [file life-11-01115-s001.zip]

Archive with 1 entries (1 files):
- life-1346560-supplementary.pdf
